# Supplementary material for: Pulmonary Embolism and ABO Blood Type: A Systematic Review
Source: Diagnostics (Basel). 2025 Nov 24;15(23):2973. doi: 10.3390/diagnostics15232973 (PMC12691326; doi:10.3390/diagnostics15232973)
Supplement: Supplementary file 1 [file diagnostics-15-02973-s001.zip]

Archive with 1 entries (1 files):
- diagnostics-3941233-supplementary.pdf
